# Supplementary material for: Changes in Renal Function and Oxidative Status Associated with the Hypotensive Effects of Oleanolic Acid and Related Synthetic Derivatives in Experimental Animals
Source: PLoS One. 2015 Jun 5;10(6):e0128192. doi: 10.1371/journal.pone.0128192 (PMC4457832; doi:10.1371/journal.pone.0128192)
Supplement: S2 Fig — All drugs were administered for 1.5 h during the treatment period. Values are presented as means ± S.E.M. for each 30 min collection (n = 6 in each group). (XLSX) [file pone.0128192.s002.xlsx]

## Sheet: Fig 2
GFR Acute		Fig 2	DATA A
Time (min)	Control		OA		OA-Me		Br-OA
	Mean	SEM	Mean	SEM	Mean	SEM	Mean	SEM
30	0.732991	0.0473016	0.723636	0.0204246	0.741515	0.0635318	0.78699	0.0653214
60	0.760393	0.0473016	0.725078	0.0204246	0.713392	0.0635318	0.737426	0.0653214
90	0.748874	0.0509127	0.715302	0.049206	0.806229	0.109492	0.808739	0.0738889
120	0.748874	0.0955556	0.715302	0.0759524	0.806229	0.015952	0.80274	0.0654762
150	0.748874	0.0820238	0.715302	0.0809524	0.802286	0.0128095	0.80274	0.0545397
180	0.700441	0.0509127	0.709184	0.049206	0.80729	0.109492	0.800354	0.0738889
210	0.700441	0.0955556	0.709184	0.0759524	0.80729	0.015952	0.800354	0.0654762
240	0.700441	0.0820238	0.709184	0.0809524	0.80729	0.0128095	0.800354	0.0545397
MAP Acute			DATA B
Time (min)	Control		OA		OA-Me		Br-OA
	Mean	SEM	Mean	SEM	Mean	SEM	Mean	SEM
30	105.3	1.542	105.7	0.9189	106.3	1.263	106.7	1.9189
60	105.5	1.408	105	1.238	106	1.109	105	0.9458
90	104.8	1.195	97.83	1.493	101.5	1.093	99.67	1.7149
120	104.7	1.667	92.83	0.9458	97.5	1.113	93.5	1.7458
150	105.5	1.176	92.67	0.7149	93.5	1.214	89	1.7149
180	104.7	0.9888	94.5	1.565	92.67	0.914	89.17	1.565
210	105.3	1.174	94.5	1.384	94.5	1.092	91.17	1.84
240	105	1.414	94.17	1.249	96	1.055	93	1.049
