# Supplementary material for: Changes in Renal Function and Oxidative Status Associated with the Hypotensive Effects of Oleanolic Acid and Related Synthetic Derivatives in Experimental Animals
Source: PLoS One. 2015 Jun 5;10(6):e0128192. doi: 10.1371/journal.pone.0128192 (PMC4457832; doi:10.1371/journal.pone.0128192)
Supplement: S3 Fig — Drugs were administered for 1.5 h during the treatment period. Values are presented as means ± S.E.M. for each 30 min collection (n = 6 in each group). (XLSX) [file pone.0128192.s003.xlsx]

## Sheet: Fig 3
A										B
Na output										FENa Proximal
Time (min)	Control		OA		OA-Me		Br-OA			Time (min)	Control		OA		Me-OA		Br-OA
	Mean	SEM	Mean	SEM	Mean	SEM	Mean	SEM			Mean	SEM	Mean	SEM	Mean	SEM	Mean	SEM
30	642.438	25	668.818	31.03	565.964	31.84	626.34	38.04		30	50.3714	2.3928	50.2651	2.7711	51.9489	0.7711	51.392	0.6711
60	708.48	21.47	660.116	24.63	598.966	27.75	576.89	37.04		60	50.9719	1.3928	51.0903	0.741	50.458	0.7711	50.6361	0.6711
90	670.22	20.51	769.659	19.62	775.443	35.22	922.988	45.6		90	51.0304	0.797	57.4921	1.017	60.69	0.697	66.0778	0.697
120	676.779	30.8	798.869	31.64	853.318	21.71	1045.74	23.68		120	51.507	0.6492	60.6659	0.9037	65.4783	0.8037	73.3114	0.8037
150	646.71	21.91	808.668	19.91	856.193	27.71	1071.83	30.31		150	48.4189	1.0991	63.5573	0.9979	68.396	0.9259	72.4847	0.9959
180	652.32	22.47	789.647	31.2	789.493	27.83	889.493	14.86		180	52.7348	0.797	60.5759	0.797	59.5956	0.797	64.9759	0.697
210	707.958	33.07	771.866	20.15	653.753	34.02	753.753	8.917		210	50.4354	0.6492	60.9606	0.7037	53.4507	0.8037	57.0487	0.8037
240	707.293	34.58	775.899	20.85	574.754	19.3	674.754	26.12		240	51.2805	1.0991	60.2879	0.9921	53.3046	0.9359	50.795	0.9459
C										D
FELi proximal										FENa Distal
Time (min)	Control		OA		OA-Me		Br-OA			Time (min)	Control		OA		OA-Me		Br-OA
	Mean	SEM	Mean	SEM	Mean	SEM	Mean	SEM			Mean	SEM	Mean	SEM	Mean	SEM	Mean	SEM
30	48.1031	1.3928	48.397	0.7811	48.5566	0.6711	48.5462	0.7741		30	1.26464	0.03928	1.26231	0.03711	1.25314	0.016711	1.25018	0.017711
60	47.8817	1.3928	48.1192	0.7711	48.7135	0.6711	49.0627	0.7811		60	1.24375	0.03928	1.26172	0.027711	1.25446	0.016711	1.2693	0.017711
90	48.0845	0.6492	59.7937	0.8037	59.2076	0.8037	69.0536	0.8037		90	1.23458	0.0397	1.2808	0.0197	1.2931	0.01697	1.28029	0.01797
120	47.2302	1.264	59.8789	1.158	57.9781	0.958	67.1792	1.058		120	1.2359	0.02492	1.35177	0.018037	1.3904	0.018037	1.48565	0.018037
150	48.4629	1.3105	63.0487	0.8663	55.929	0.9663	68.0227	0.9663		150	1.21614	0.0291	1.37862	0.019959	1.49064	0.019959	1.54523	0.019959
180	49.1709	0.6492	63.0626	0.7037	51.6988	0.8037	55.5472	0.8037		180	1.23174	0.04047	1.35982	0.017661	1.37153	0.01671	1.42885	0.03227
210	49.5022	1.064	62.9957	1.158	51.5503	0.958	53.387	1.408		210	1.22936	0.0265	1.3851	0.02986	1.29516	0.017155	1.32726	0.03563
240	49.4782	1.3105	62.0386	0.9863	51.6751	0.9663	51.5763	0.9663		240	1.23807	0.02771	1.35753	0.017016	1.27349	0.016244	1.25382	0.019584
