# Supplementary material for: Changes in Renal Function and Oxidative Status Associated with the Hypotensive Effects of Oleanolic Acid and Related Synthetic Derivatives in Experimental Animals
Source: PLoS One. 2015 Jun 5;10(6):e0128192. doi: 10.1371/journal.pone.0128192 (PMC4457832; doi:10.1371/journal.pone.0128192)
Supplement: S4 Fig — Values are presented as means ± S.E.M. (n = 6 in each group). (XLSX) [file pone.0128192.s004.xlsx]

## Sheet: Fig 4
MAP change (A)							Correlation Acute (C)
OA		Me-OA		Br-OA			MAP OA	Na OA	MAP Me	Na Me-OA	MAP Br	Na Br-OA	MAP combi	Na Combi
-12.83	1.176	-12	1.21	-16.5	1.71		-13	122	-17	580	-13	341	-13	122
							-14	84	-18	430	-12	362	-14	84
							-10	90	-17	500	-13	405	-10	90
Na change (B)							-12	193	-16	428	-15	294	-12	193
OA		Me-OA		Br-OA			-14	169	-18	602	-15	309	-14	169
134.8	21.91	277.1	27.71	426.8	20.31		-16	142	-18	540	-16	238	-16	142
													-17	580
													-18	430
													-17	500
													-16	428
													-18	602
													-18	540
													-13	341
													-12	362
													-13	405
													-15	294
													-15	309
													-16	238
