# Supplementary material for: Changes in Renal Function and Oxidative Status Associated with the Hypotensive Effects of Oleanolic Acid and Related Synthetic Derivatives in Experimental Animals
Source: PLoS One. 2015 Jun 5;10(6):e0128192. doi: 10.1371/journal.pone.0128192 (PMC4457832; doi:10.1371/journal.pone.0128192)
Supplement: S5 Fig — Values are presented as weekly means ± S.E.M. (n = 6 in each group). (XLSX) [file pone.0128192.s005.xlsx]

## Sheet: Fig 5
Wistar MAP (A)											SHR (B)
Time (weeks)	Control		OA 30		OA 60		OA 120			Time (weeks)	Control		OA 30		OA 60		OA 120
	Mean	SEM	Mean	SEM	Mean	SEM	Mean	SEM			Mean	SEM	Mean	SEM	Mean	SEM	Mean	SEM
1	109.8	5.851	109.7	3.201	110	1.238	109.5	1.478		1	100.7	1.687	99.67	4.372	97.83	3.683	100.2	2.151
2	110	5	106.2	4.8572	106	1.32	105.3	1.519		2	109.4	3.554	100.8	3.385	100.5	2.445	104.8	3.714
3	109	4.308	103.5	5.162	103.1	1.097	102.9	1.246		3	126.5	2.469	102.4	3.204	106.5	1.19	111.7	3.534
4	110	3.212	102.6	3.026	101.3	1.728	100.4	0.8207		4	129.8	5.171	105.4	2.875	113.8	4.343	112.3	3.51
5	109.8	5.7671	101.6	5.6532	100.5	1.334	98.5	1.5		5	132.8	2.635	113.8	3.576	113.2	3.524	114.5	2.032
6	110.8	4.6292	100.4	4.9806	99.67	0.7317	98.33	1.281		6	136.4	3.029	118.2	3.725	117.8	4.392	116.3	3.781
7	110.6	4.104	99.5	3.6216	98.08	0.6904	98.58	1.018		7	145.57	2.58	120	4.34	123.6	5.292	120.8	3.919
8	109.9	4.9411	97.42	3.6999	96.75	1.256	97.58	0.6756		8	150.5	3.374	124.9	3.94	129.8	1.826	124.8	2.6411
9	110.4	4.8516	96.67	3.6975	96.58	0.7345	96.25	0.5094		9	156.6	2.958	123.8	2.786	130.5	2.616	123.568	2.458
DSS (C)
Time (weeks)	Control		OA 30		OA 60		OA 120
	Mean	SEM	Mean	SEM	Mean	SEM	Mean	SEM
1	106.7	2.985	104.6	3.373	107.5	3.836	100.3	1.667
2	114.7	3.487	108.8	2.908	104.4	2.127	107.8	2.177
3	126.3	3.633	105.8	1.789	105.3	2.273	105.6	1.944
4	128.9	3.155	108.2	1.775	107.8	1.533	108.4	1.952
5	131.3	4.563	104.5	1.929	108.9	1.836	107.9	1.479
6	137.3	3.293	105.2	1.906	109.5	1.368	102.9	1.975
7	146.2	3.748	110.9	2.005	109.4	1.376	106.5	1.586
8	148.2	3.242	112	1.94	112.9	2.907	107.3	2.289
9	147.7	4.07	115.6	1.324	106.6	2.869	105.7	2.108
