# Supplementary material for: Changes in Renal Function and Oxidative Status Associated with the Hypotensive Effects of Oleanolic Acid and Related Synthetic Derivatives in Experimental Animals
Source: PLoS One. 2015 Jun 5;10(6):e0128192. doi: 10.1371/journal.pone.0128192 (PMC4457832; doi:10.1371/journal.pone.0128192)
Supplement: S6 Fig — Values are presented as weekly means ± S.E.M. (n = 6 in each group). (XLSX) [file pone.0128192.s006.xlsx]

## Sheet: Fig 6
Urine Flow Wistar (A)										Urine Flow SHR (B)									Urine Flow DSS (C)
Time (weeks)	Control		OA 30		OA 60		OA 120			Control		OA 30		OA 60		OA 120			Control		OA 30		OA 60		OA 120
	Mean	SEM	Mean	SEM	Mean	SEM	Mean	SEM		Mean	SEM	Mean	SEM	Mean	SEM	Mean	SEM		Mean	SEM	Mean	SEM	Mean	SEM	Mean	SEM
1	13.02	0.8569	12.67	0.772	12.7	1.058	13.17	0.9031		10.133	0.4014	10.33	0.7116	9.933	0.229	9.967	0.3333		13	0.6831	13.33	0.406	13.4	0.366	13.07	0.9545
2	14	1.155	13.8	1.528	14	0.8729	14	1.155		10.67	0.4495	9.9	0.9574	10.67	0.7107	10.67	0.5685		12.42	0.549	13.25	0.315	12.93	0.639	12.8	0.644
3	14.13	0.9361	14.17	1.114	13.5	1.132	13.83	1.114		12	0.977	12.08	0.77	11.87	0.5817	11.91	0.9574		13.42	0.5702	13.67	0.5551	12.97	0.319	13	0.9614
4	12.67	1.11	13.67	1.054	13.17	1.218	13.33	1.04		11.75	0.9056	12.02	0.9167	12.75	0.4787	12.58	0.7432		13.17	0.218	12.97	0.137	13	0.337	12.87	0.4167
5	13.17	1.042	13.5	1.009	13.58	1.023	13.37	1.0018		11.75	0.4626	11.75	0.3046	12.02	0.4167	12.1	0.4578		12.5	0.132	12.8	0.6115	12.7	0.29	12.8	0.258
6	12.7	0.7961	13.15	1.102	12.983	0.6723	13.53	1.086		11.83	0.716	12.25	0.3046	11.33	0.7521	12.02	0.9491		13.03	0.86	13.5	0.7833	13.17	0.9987	12.92	0.5833
7	13	0.7785	12.67	0.9949	13.13	0.9679	13.57	0.9987		12.13	0.53	12.33	0.8029	11.83	0.6723	11.67	0.8646		12.83	0.736	13.33	0.68	13.2	0.6158	13.4	0.7916
8	13	1.015	12.5	1.073	13.17	0.8333	13.33	1.15		12.5	0.7424	12.9	0.6093	12.2	0.6093	12.5	0.8083		12.17	0.65	12.58	0.8003	13.58	0.5033	13.08	0.3
9	12.63	0.4495	13.27	1.088	13.12	1.583	13.5	1.395		12.1	0.892	12.33	0.8989	12.5	0.5573	12.08	0.879		13.03	0.7961	12.93	0.8699	13.2	0.849	13.5	0.534
Na output Wistar (D)										Na output SHR (E]									Na output DSS (F)
Time (weeks)	Control		OA 30		OA 60		OA 120			Control		OA 30		OA 60		OA 120			Control		OA 30		OA 60		OA 120
	Mean	SEM	Mean	SEM	Mean	SEM	Mean	SEM		Mean	SEM	Mean	SEM	Mean	SEM	Mean	SEM		Mean	SEM	Mean	SEM	Mean	SEM	Mean	SEM
1	233.2	10.97	228.5	11.49	229.9	9.17	234	8.647		230.6	23.14	241.2	15.89	236.2	19.19	235.7	17.29		210.7	19.42	211.4	17.37	206.1	24.99	214.6	19.76
2	258.6	13.6	257.3	9.436	264	10.06	265.4	14.51		235.2	16.84	237.4	20.98	235.3	21.83	230.1	15.05		214.7	13.748	217	23.04	219.7	17.36	215.6	17.7
3	264	11.86	289.8	11.19	281.4	14.08	300.2	10.2		246.8	14.96	271	20.38	277	13.77	275	18.09		205.3	14.482	255.9	17.95	259.6	15.8	256.6	13.59
4	270.5	13.38	316.1	16.81	292.7	12.26	303	13.7		246.7	15.61	278	11.73	277	12.99	275	12.04		216.5	14.136	280.8	16.21	281.5	15.07	278.2	17.42
5	259	9.286	297.2	8.285	314.8	10.97	301.3	16.697		239.8	16.06	274.6	12.25	279.4	26.06	278.7	18.15		210.7	22.66	308.4	23.39	306.9	19.007	309.8	13.84
6	260.7	13.04	296.5	10.26	285.2	14.408	300.9	13.752		238.6	10.15	281.3	27.09	282.9	21.16	278.8	15.51		200.2	17.692	291.1	17.98	292.2	12.02	287	14.13
7	268.4	12.12	299.4	15.162	302.8	13.906	302.7	16.483		234.4	22.09	282.3	13.09	287.8	20.8	276.7	26.88		198.9	17.32	283.4	18.31	295.1	18.53	301.7	13.34
8	275.1	11.49	309	11.91	321.8	11.238	320.2	10.174		236.8	17.04	278.5	22.69	270.5	17.11	273.7	17.39		196.1	15.09	286.8	22.94	295.9	18.13	285.6	15.03
9	280.9	11.31	321.5	11.485	312.3	12.553	322.2	11.736		236.6	15.485	275.3	19.97	272.5	10.61	274.3	18.789		197.78	22.56	282.1	18.21	279.1	15.32	281.3	18.79
