# Supplementary material for: Changes in Renal Function and Oxidative Status Associated with the Hypotensive Effects of Oleanolic Acid and Related Synthetic Derivatives in Experimental Animals
Source: PLoS One. 2015 Jun 5;10(6):e0128192. doi: 10.1371/journal.pone.0128192 (PMC4457832; doi:10.1371/journal.pone.0128192)
Supplement: S7 Fig — Correlation of MAP and Na+ (C) changes in conscious Wistar, SHR and DSS rats. Values are presented as weekly means ± S.E.M. (n = 6 in each group). (XLSX) [file pone.0128192.s007.xlsx]

## Sheet: Fig 7
MAP change (A)							Correlation chronic (C)
Wistar		SHR		DSS			MAP Wist	Na Wistar	MAP SHR	Na SHR	MAP DSS	Na DSS	MAP comb	Na comb
-14.15	4.3422	-33.032	2.5	-42	1.962		-12	38	-26	42	-45	93	-12	38
							-16	42	-28	37	-40	97	-16	42
							-12	37	-26	34	-39	94	-12	37
							-14	24	-31	32	-38	75	-14	24
Na change (B)							-16	28	-30	30	-43	85	-16	28
Wistar		SHR		DSS			-14	36	-25	28	-40	67	-14	36
41.3	1.243	38	4.875	83.52	7.24								-26	42
													-28	37
													-26	34
													-31	32
													-30	30
													-19	28
													-45	93
													-40	97
													-39	94
													-38	75
													-43	85
													-40	67
